# Supplementary material for: Suppressive Role of ACVR1/ALK2 in Basal and TGFβ1-Induced Cell Migration in Pancreatic Ductal Adenocarcinoma Cells and Identification of a Self-Perpetuating Autoregulatory Loop Involving the Small GTPase RAC1b
Source: Biomedicines. 2022 Oct 20;10(10):2640. doi: 10.3390/biomedicines10102640 (PMC9599656; doi:10.3390/biomedicines10102640)
Supplement: Supplementary file 1 [file biomedicines-10-02640-s001.zip]

Archive with 1 entries (1 files):
- biomedicines-1930848-supplementary.pdf
